# Supplementary material for: Association between N-terminal pro-brain natriuretic peptide levels and outcomes of ischemic stroke: A systematic review and meta-analysis
Source: PLoS One. 2025 Jun 27;20(6):e0322816. doi: 10.1371/journal.pone.0322816 (PMC12204559; doi:10.1371/journal.pone.0322816)
Supplement: S1 File — (XLSX) [file pone.0322816.s009.xlsx]

## Sheet: Sheet1
Title	Author	Journal	Year of Publication	DOI	Reasons for exclusion
β-Actin: An Emerging Biomarker in Ischemic Stroke	Jiaqian Li , Fangyu Dai , Xuelian Kou , Bin Wu, Jie Xu, Songbin He	Cellular and Molecular Neurobiology	2023	10.1007/s10571-022-01225-4	NTproBNP is not involved
Immune Cells in the BBB Disruption After Acute Ischemic Stroke: Targets for Immune Therapy?	Yan-Mei Qiu , Chun-Lin Zhang , An-Qi Chen, Hai-Ling Wang , Yi-Fan Zhou, Ya-Nan Li , Bo Hu	Frontiers in Immunology	2021	10.3389/fimmu.2021.678744.	NTproBNP is not involved
Inflammatory biomarkers of ischemic stroke	Amedeo Tirandi, Cosimo Sgura, Federico Carbone, Fabrizio Montecucco & Luca Liberale	Internal and Emergency Medicine	2023	10.1007/s11739-023-03201-2	NTproBNP is not involved
Multi-omics research strategies in ischemic stroke: A multidimensional perspective	Wentao Li, Chongyu Shao, Huifen Zhou, Haixia Du, Haiyang Chen, Haitong Wan, Yu He	Aging Research Reviews	2022	10.1016/j.arr.2022.101730	NTproBNP is not involved
Ischemic Stroke Genetics: What Is New and How to Apply It in Clinical Practice?	Aleksandra Ekkert, Aleksandra Šliachtenko, Julija Grigaitė, Birutė Burnytė, Algirdas Utkus, Dalius Jatužis	Genes	2021	10.3390/genes13010048	NTproBNP is not involved
Role of Blood-Based Biomarkers in Ischemic Stroke Prognosis: A Systematic Review	Felipe A. Montellano, MD https://orcid.org/0000-0002-9438-0854 montellano_f@ukw.de, Kathrin Ungethüm, MSc https://orcid.org/0000-0001-6453-4587, Laura Ramiro, MSc https://orcid.org/0000-0002-4121-4609, Aliona Nacu, MD, PhD, Simon Hellwig, MD https://orcid.org/0000-0002-6925-4768, Felix Fluri, MD, William N. Whiteley, BM BCh, MA, MSc, PhD https://orcid.org/0000-0002-4816-8991, Alejandro Bustamante…	Stroke	2021	https://doi.org/10.1161/STROKEAHA.120.029232	NTproBNP is not involved
New insights into circRNA and its mechanisms in angiogenesis regulation in ischemic stroke: a biomarker and therapeutic target	Liuyang Cheng, Zeyu Liu & Jian Xia	Molecular Biology Reports	2023	https://doi.org/10.1007/s11033-022-07949-2	NTproBNP is not involved
Vitamin B12 and gut-brain homeostasis in the pathophysiology of ischemic stroke	William Roth, Mansour Mohamadzadeh	EBioMedicine	2021	10.1016/j.ebiom.2021.103676	NTproBNP is not involved
Multilevel omics for the discovery of biomarkers and therapeutic targets for stroke	Joan Montaner, Laura Ramiro , Alba Simats , Steffen Tiedt , Konstantinos Makris, Glen C Jickling , Stephanie Debette, Jean-Charles Sanchez , Alejandro Bustamante	Nature Reviews Neurology	2020	10.1038/s41582-020-0350-6	NTproBNP is not involved
Biomarker and genomic analyses reveal molecular signatures of non-cardioembolic ischemic stroke	Lingling Ding, Yu Liu, Xia Meng, Yong Jiang, Jinxi Lin, Si Cheng, Zhe Xu, Xingquan Zhao, Hao Li, Yongjun Wang & Zixiao Li	Signal Transduction and Targeted Therapy	2023	10.1038/s41392-023-01465-w.	NTproBNP is not involved
Blood biomarker changes following therapeutic hypothermia in ischemic stroke	Elena Palà, Anna Penalba, Alejandro Bustamante, Teresa García-Berrocoso, Marcel Lamana-Vallverdú, Christian Meisel, Andreas Meisel, H. Bart van der Worp, Malcolm R Macleod, Bernd Kallmünzer, Stefan Schwab, Joan Montaner	Brain and Behavior	2023	10.1002/brb3.3230	NTproBNP is not involved
Hypoxanthine is a metabolic biomarker for inducing GSDME-dependent pyroptosis of endothelial cells during ischemic stroke	Jing Ye, Xinyuan Bi, Shiyu Deng, Xianghui Wang, Ze Liu, Qian Suo, Jiao Wu, Haoran Chen, Yong Wang, Kun Qian, Rubing Shi, Jing Zhao, Guo-Yuan Yang, Jian Ye, Yaohui Tang	Theranostics	2024	10.7150/thno.100090	NTproBNP is not involved
Relationship between the cumulative exposure to atherogenic index of plasma and ischemic stroke: a retrospective cohort study	Huancong Zheng, Kuangyi Wu, Weiqiang Wu, Guanzhi Chen, Zekai Chen, Zefeng Cai, Zhiwei Cai, Yulong Lan, Shouling Wu & Youren Chen	Cardiovascular Diabetology	2023	https://doi.org/10.1186/s12933-023-02044-7	NTproBNP is not involved
LDL-c Lowering, Ischemic Stroke, and Small Vessel Disease Brain Imaging Biomarkers: A Mendelian Randomization Study	Marie-Joe Dib, Loukas Zagkos , Devendra Meena , Stephen Burgess, Julio A Chirinos , Dipender Gill	Stroke	2024	10.1161/STROKEAHA.123.045297	NTproBNP is not involved
IL-1 Beta-A Biomarker for Ischemic Stroke Prognosis and Atherosclerotic Lesions of the Internal Carotid Artery	Maria-Gabriela Catană , Ioan-Adrian Popențiu , Mădălina Văleanu , Corina Roman-Filip , Romeo-Gabriel Mihăilă	Medicina	2023	10.3390/medicina59101790	NTproBNP is not involved
Neuron-specific enolase at admission as a predictor for stroke volume, severity and outcome in ischemic stroke patients: a prognostic biomarker review	Matheus Menão Mochetti, Estêvão Garcia Porello Silva, Adriana Aparecida Feltrin Correa, Marcela Rocha Cabette, Iago Navas Perissinotti, Lucas Oliveira Junqueira E Silva, Adriano de Souza Pessoa, Rodrigo Cardoso de Oliveira, Luiz Fernando Ferraz da Silva, Heraldo Possolo de Souza & Júlio César Garcia de Alencar	Scientific Reports	2024	https://doi.org/10.1038/s41598-024-53080-6	NTproBNP is not involved
Identification of cell death-related biomarkers and immune infiltration in ischemic stroke between male and female patients	Wenli Chen, Yuanfang Chen, Liting Wu, Yue Gao, Hangju Zhu, Ye Li, Xinyu Ji, Ziyi Wang, Wen Wang, Lei Han, Baoli Zhu, Hongxing Wang, Ming Xu	Frontiers in Immunology	2023	10.3389/fimmu.2023.1164742	NTproBNP is not involved
CD163 as a Potential Biomarker of Monocyte Activation in Ischemic Stroke Patients	Rosaria Greco , Chiara Demartini, Anna Maria Zanaboni , Elena Tumelero , Alessandra Persico , Elisa Candeloro , Andrea Morotti, Diana Amantea, Cristina Tassorelli	International Journal of Molecular Sciences	2021	10.3390/ijms22136712	NTproBNP is not involved
Plasma neurofilament light chain: A biomarker predicting severity in patients with acute ischemic stroke	Wu, Jixia MD, PhDa,*; Wu, Daqing MAb; Liang, Youbao MMc; Zhang, Zhen MMc; Zhuang, Lei BSa; Wang, Zhaoping Mma	Medicine	2022	10.1097/MD.0000000000029692	NTproBNP is not involved
The role of lncRNAs in ischemic stroke	Mei-Hua Bao, Vivian Szeto, Burton B. Yang, Shu-zhen Zhu, Hong-Shuo Sun & Zhong-Ping Feng	Cell Death and Disease	2018	10.1038/s41419-018-0282-x	NTproBNP is not involved
Understanding the Connection Between Common Stroke Comorbidities, Their Associated Inflammation, and the Course of the Cerebral Ischemia/Reperfusion Cascade	Łukasz Przykaza	Frontiers in Immunology	2021	10.3389/fimmu.2021.782569	NTproBNP is not involved
Long noncoding RNA as a biomarker for the prognosis of ischemic stroke: A protocol for meta-analysis and bioinformatics analysis	Fu, Jing MBa; Yu, Qian MBa; Xiao, Jun MBb; Li, Suping MBb,∗	Medicine	2021	10.1097/MD.0000000000025596	NTproBNP is not involved
The independent risks and specific biomarker of breast cancer-related ischemic stroke	Xuemin Cheng, Qixiong Qin, Lizhi Lu, Chunyong Chen, Yunfei Wei, Dacheng Wang, Haihua Li, Guohui Li, Hongbin Liang, Shengyu Li, Daobin Cheng & Zhijian Liang	International Journal of Neuroscience	2020	https://doi.org/10.1080/00207454.2020.1733562	NTproBNP is not involved
MMP-12 as a potential biomarker to forecast ischemic stroke in obese patients	Chu-Yao Wang 1 , Cai-Ping Zhang 1 , Bo-Jie Li 1 , Su-Su Jiang 1 , Wei-He He 2 , Shi-Yin Long 3 , Ying Tian 4	Medical Hypothesis	2020	https://doi.org/10.1016/j.mehy.2019.109524	NTproBNP is not involved
Endogenous tPA levels: A biomarker for discriminating hemorrhagic stroke from ischemic stroke and stroke mimics	Melissa Jauquet, Pierre Gagnepain, Estelle La Porte, Audrey M. Thiebaut, Ambre Rochey, Helene Legros, Baptiste Laine, Marion Berthelot, Valerie Roussel, Joan Montaner, Barbara Casolla, Denis Vivien, Eloise Lemarchand, Richard Macrez, Benoit D. Roussel	Annals of Clinical and Translational Neurology	2024	https://doi.org/10.1002/acn3.52197	NTproBNP is not involved
Proenkephalin A as Potential Prognostic Biomarker in Acute Ischemic Stroke	Azadeh Shafieesabet, Wolfram Doehner	Clinical and Applied Thrombosis/Hematosis	2020	10.1177/1076029620945037	NTproBNP is not involved
Study of the neutrophil percentage-to-albumin ratio as a biomarker for predicting recurrence of first-episode ischemic stroke	Debo Yang 1 , Cailang Niu 1 , Penghong Li 1 , Xueqing Du 1 , Mina Zhao 1 , Wei Jing 2	Journal of Stroke and Cerebrovascular Diseases	2024	10.1016/j.jstrokecerebrovasdis.2023.107485	NTproBNP is not involved
Serum vascular endothelial growth factor as a biomarker for prognosis of minor ischemic stroke	Yan Zhang 1 , Tong Ma 2 , Haijie Hu 2 , Jiakai Wang 2 , Shanshan Zhou 2	Clinical Neurology and Neurosurgery	2020	10.1016/j.clineuro.2020.106060	NTproBNP is not involved
Accurately quantified plasma free glycine concentration as a biomarker in patients with acute ischemic stroke	Huan Wang, Xiaoyu Ni, Weichong Dong, Weiman Qin, Lei Xu & Ye Jiang	Amino Acids	2023	10.1007/s00726-023-03236-x	NTproBNP is not involved
Astrocyte Activation in Neurovascular Damage and Repair Following Ischaemic Stroke	Adjanie Patabendige , Ayesha Singh , Stuart Jenkins, Jon Sen , Ruoli Chen	International Journal of Molecular Sciences	2021	10.3390/ijms22084280	NTproBNP is not involved
Circulating lipocalin-2 as a novel biomarker for early neurological deterioration and unfavorable prognosis after acute ischemic stroke	Yi Xie, Xingfeng Zhuo, Kai Xing, Zhenqian Huang, Hongquan Guo, Pengyu Gong, Xiaohao Zhang, Yun Li	Brain and Behavior	2023	https://doi.org/10.1002/brb3.2979	NTproBNP is not involved
Circulating HMGB1 in acute ischemic stroke and its association with post-stroke cognitive impairment	Zhenbao Liu , Weixia Yang , Jianxin Chen , Qian Wang	PeerJ	2024	10.7717/peerj.17309	NTproBNP is not involved
A retrospective study of immunoglobulin E as a biomarker for the diagnosis of acute ischemic stroke with carotid atherosclerotic plaques	Wenwen Jiang , Jindou Niu , Hongwei Gao, Yingqiang Dang , Meijiao Qi , Yumei Liu	PeerJ	2022	10.7717/peerj.14235	NTproBNP is not involved
Magnetic resonance imaging-based deep learning imaging biomarker for predicting functional outcomes after acute ischemic stroke	Tzu-Hsien Yang , Ying-Ying Su , Chia-Ling Tsai , Kai-Hsuan Lin , Wei-Yang Lin, Sheng-Feng Sung	European Journal of Radiology	2024	10.1016/j.ejrad.2024.111405	NTproBNP is not involved
Prediction of clinical progression in nervous system diseases: plasma glial fibrillary acidic protein (GFAP)	Xiaoxiao Zheng, Jingyao Yang, Yiwei Hou, Xinye Shi & Kangding Liu	European Journal of Medical Research	2024	https://doi.org/10.1186/s40001-023-01631-4	NTproBNP is not involved
Rising Cardiac Troponin: A Prognostic Biomarker for Mortality After Acute Ischemic Stroke	Michela Rosso 1 , Srinath Ramaswamy 2 , Yohannes Mulatu 3 , Jessica N Little 1 , Nino Kvantaliani 4 , Ankita Brahmaroutu 1 , Izabella Marczak 3 , Jennifer Lewey 5 , Rajat Deo 5 , Steven R Messé 1 , Brett L Cucchiara 1 , Steven R Levine 3 , Scott E Kasner 1	Journal of Americal Heart Association	2024	10.1161/JAHA.123.032922	NTproBNP is not involved
Diagnostic and prognostic values of B-type natriuretic peptides (BNP) and N-terminal fragment brain natriuretic peptides (NT-pro-BNP)	Lorena Maries, Ioan Manitiu	Cardiovascular Journal of Africa	2013	10.5830/CVJA-2013-055	Not amongst ischaemic stroke
NT-proBNP: Lower Is Always Better-Even in HFpEF	Antoni Bayes-Genis	JACC: Heart Failure	2024	10.1016/j.jchf.2024.05.022	Not amongst ischaemic stroke
NT-proBNP testing for diagnosis and short-term prognosis in acute destabilized heart failure: an international pooled analysis of 1256 patients: the International Collaborative of NT-proBNP Study	James L. Januzzi, Roland van Kimmenade, John Lainchbury, Antoni Bayes-Genis, Jordi Ordonez-Llanos, Miguel Santalo-Bel, Yigal M. Pinto, Mark Richards	European Heart Journal	2006	10.1093/eurheartj/ehi631	Not amongst ischaemic stroke
NT-proBNP: The Gold Standard Biomarker in Heart Failure	Paul M McKie , John C Burnett Jr	Journal of American College of Cardiology	2016	10.1016/j.jacc.2016.10.001	Not amongst ischaemic stroke
Making STRONGer the transition phase: personalized GDMT through NT-proBNP monitoring	Antoni Bayes-Genis, Domingo Pascual-Figal	European Heart Journal	2023	https://doi.org/10.1093/eurheartj/ehad356	Not amongst ischaemic stroke
N-Terminal B-type Natriuretic Peptide in Heart Failure	Arthur Mark Richards	Heart Failure Clinics	2018	10.1016/j.hfc.2017.08.004	Not amongst ischaemic stroke
NT-proBNP as a Cornerstone for Prognosis in Valve Disease: All We Need Is Blood	Jutta Bergler-Klein	Journal of American College of Cardiology	2020	10.1016/j.jacc.2020.02.030	Not amongst ischaemic stroke
The Challenges of NT-proBNP Testing in HFpEF: Shooting Arrows in the Wind	James L Januzzi Jr , Peder L Myhre	JACC: Heart Failure	2020	10.1016/j.jchf.2020.03.003	Not amongst ischaemic stroke
NT-proBNP and Myocardial Fibrosis: The Invisible Link Between Health and Disease	Ana G Almeida	Journal of American College of Cardiology	2017	10.1016/j.jacc.2017.11.010	Not amongst ischaemic stroke
Pooling the NT-proBNP Benefits of ARNI: Fret the Index Hospitalization No More	Bassam Atallah, Hussam H Ghalib	Journal of American College of Cardiology	2024	10.1016/j.jacc.2024.02.001	Not amongst ischaemic stroke
The Relationship of Plasma NT-proBNP to Age and Outcomes in Heart Failure	A Mark Richards	JACC: Heart Failure	2016	10.1016/j.jchf.2016.06.006	Not amongst ischaemic stroke
The effects of physical exercise on plasma levels of relaxin, NTproANP, and NTproBNP in patients with ischemic heart disease	M Heringlake, T Kox, J Poeling, S Klaus, T Hanke, N Franz, F Eberhardt, H Heinze, FP Armbruster & L Bahlmann	European Journal of Medical Research	2009	10.1186/2047-783X-14-3-106	Not amongst ischaemic stroke
BNP or NTproBNP? A clinician's perspective	Johannes Steiner , Maya Guglin	International Journal of Cardiology	2009	10.1016/j.ijcard.2007.12.093	Not amongst ischaemic stroke
BNP and NT-proBNP elevation after running--a systematic review	Eduardo M Vilela, Rita Bettencourt-Silva, José P L Nunes, Vasco G Ribeiro	Acta Cardiologica	2015	10.2143/AC.70.5.3110509	Not amongst ischaemic stroke
Admission NT-ProBNP in Myocardial Infarction: an Alert Sign?	Luís Beck da Silva	Arquivos Brasileiros de Cardiologia	2019	10.36660/abc.20190685	Not amongst ischaemic stroke
Evaluating the evidence for assessing BNP and NT-proBNP levels	J W Busse , D Bassler, G H Guyatt	Clinical Biochemistry	2008	10.1016/j.clinbiochem.2007.07.021	Not amongst ischaemic stroke
When more is less and less is more: Is there an additional value of NT-proBNP in risk stratification in heart failure?	Petar M Seferović, Marija M Polovina	European Journal of Preventive Cardiology	2018	10.1177/2047487318767698	Not amongst ischaemic stroke
Comparison of dialysate and plasma NTproBNP in prediction of clinical outcomes of diabetic and nondiabetic peritoneal dialysis patients	Suleyman Koz, Idris Sahin, Mansur Kayatas, Sema Tulay Koz	Clinical Nephrology	2018	10.5414/CN109139	Not amongst ischaemic stroke
Elimination of NTproBNP in peritoneal dialysis patients. Does peritoneal membrane type make a difference in plasma level and elimination of NTproBNP?	Suleyman Koz, Idris Sahin, Ismail Temel, Sema T Koz, Zafer Terzi	Clinical Nephrology	2016	10.5414/CN108780	Not amongst ischaemic stroke
Sense and Sensibility of the Use of NT-proBNP for Eligibility in Clinical Trials	Adriaan A Voors	JACC: Heart Failure	2018	10.1016/j.jchf.2018.01.003	Not amongst ischaemic stroke
Meta-analysis: Diagnostic Value of N-Terminal Pro-brain Natriuretic Peptide for Kawasaki Disease	Jing Yu, Hong-Hao Li, Li Dong	Clinical laboratory	2016	10.7754/Clin.Lab.2016.160126	Not amongst ischaemic stroke
Race/ethnicity and plasma NT-proBNP in black and white individuals: How it matters	Michele Emdin , Alberto Aimo , Aldo Clerico , James L Januzzi	International Journal of Cardiology	2019	10.1016/j.ijcard.2019.03.032	Not amongst ischaemic stroke
Performance of urinary NT-proBNP in ambulatory settings	Nicole Müller 1 , Eva Bayer 2 , Christine Bernhardt 2 , Johannes Breuer 2 , Noa J Freudenthal	Clinica Chemica Acta	2022	10.1016/j.cca.2022.01.025	Not amongst ischaemic stroke
Relationship of atrial fibrillation and N terminal pro brain natriuretic peptide in heart failure patients	Entezar Nasab Mehrabi, Vahid Toupchi-Khosroshahi, Seyyed Shamsadin Athari	ESC Heart Failure	2023	10.1002/ehf2.14542	Not amongst ischaemic stroke
Do plasma levels of brain natriuretic peptide (BNP) and N-terminal proBNP (NT-proBNP) increase in diastolic dysfunction as well as in systolic dysfunction?	Toshio Nishikimi	Circulation Journal	2012	10.1253/circj.cj-12-1193	Not amongst ischaemic stroke
The integration of BNP and NT-proBNP into clinical medicine	Christian Mueller , Tobias Breidthardt, Kirsten Laule-Kilian, Michael Christ, André P Perruchoud	Swiss Medical Weekly	2007	10.4414/smw.2007.11614	Not amongst ischaemic stroke
Prognostic Value of Cardiovascular Biomarkers in the Population	Johannes Tobias Neumann 1 2 3 4 , Raphael Twerenbold 1 2 3 , Jessica Weimann 1 2 , Christie M Ballantyne 5 , Emelia J Benjamin 6 7 , Simona Costanzo 8 , James A de Lemos 9 , Christopher R deFilippi 10 , Augusto Di Castelnuovo 11 , Chiara Donfrancesco 12 , Marcus Dörr 13 14 , Kai M Eggers 15 , Gunnar Engström 16 , Stephan B Felix 13 14 , Marco M Ferrario 17 , Ron T Gansevoort 18 , Simona Giampaoli…	JAMA	2024	10.1001/jama.2024.5596	Relevant values not present
Atrial cardiomyopathy and incident ischemic stroke risk: a systematic review and meta-analysis	Jiahuan Guo, Dandan Wang, Jiaokun Jia, Jia Zhang, Fei Peng, Jingjing Lu, Xingquan Zhao & Yanfang Liu	Journal of Neurology	2023	https://doi.org/10.1007/s00415-023-11693-3	Relevant values not present
