# Supplementary material for: Association between N-terminal pro-brain natriuretic peptide levels and outcomes of ischemic stroke: A systematic review and meta-analysis
Source: PLoS One. 2025 Jun 27;20(6):e0322816. doi: 10.1371/journal.pone.0322816 (PMC12204559; doi:10.1371/journal.pone.0322816)
Supplement: S2 File — (XLSX) [file pone.0322816.s010.xlsx]

## Sheet: Sheet1
Data_collector_name	study	NTproBNPtiming	Strokeseverity	riskofbias	population	studydesign	mortunadjodds	mortunadjCIlower	mortunadjCIupper	mortadjodds	mortadjCIlower	mortadjCIupper	mortfollowup	mortfollow	cardiacunadjodds	cardiacunadjCIlower	cardiacunadjCIupper	cardiacadjodds	cardiacadjCIlower	cardiacadjCIupper	cardiacfollowup	functunadjodds	functunadjCIlower	functunadjCIupper	functadjodds	functadjCIlower	functadjCIupper	functfollowup	neurounadjodds	neurounadjCIlower	neurounadjCIupper	neuroadjodds	neuroadjCIlower	neuroadjCIupper	neurofollowup	cutoff	cutofff	ORorRR	samplesize	haemtransferOR	haemtransferORLCI	haemtransferORUCI	haemtransferadjOR	haemtransferadjORLCI	haemtransferadjORUCI	timing	_Imortfollo_2	_ES	_seES
Yehong Zhang	Chang 2014	<4 hours		Low		Prospective																8.78	4.31	17.86	4.14	2.72	7.99	90 days								>1500 pg/ml	1500	OR	217							<4 hours		4.14	1.34441
Yehong Zhang	Chen 2012	<72 hours		Moderate		Prospective				5	1.23	20.29	during hospitalization	Short-term																						>1583.5 pg/ml	1583.5	OR	122							<72 hours	1
Yehong Zhang	Dieplinger 2017	<24 hours		Low		Prospective	8.8	4.4	17.6	4.88	2.41	9.88	90 days	Short-term																						>447 pg/mL	447	RR	721							<24 hours	1
Yehong Zhang	Greisenegger 2015	Admission		Low		Prospective	2.03	1.74	2.37	1.44	1.21	1.72	6.4 years	Long-term				1.8	1.34	2.41	6.4 years																	HR	929							Admission	0
Yehong Zhang	Hajdinjak 2012	Admission		Moderate		Prospective				5.8	1.3	22.7	during hospitalization	Short-term																								RR	106							Admission	1
Yehong Zhang	Hatab 2022	<24 hours		Low		Prospective				5.1	2	13.1	90 days	Short-term																						>794pg/mL	794	OR	405							<24 hours	1
Yehong Zhang	Jensen 2012	<4 hours		Low		Prospective												1.17	0.55	2.48																		OR	193							<4 hours
Yehong Zhang	Jenson 2006	<4 hours		High		Prospective	6	2.3	15.8	4.7	1.7	13	6 months	Long-term																						>615 pg/mL	615	RR	250							<4 hours	0
Yehong Zhang	Lee 2015	<24 hours		Low		Prospective	16.32	4.96	53.72				6 months	Long-term								0.3	0.19	0.47				6 months										OR	410							<24 hours	0
Yehong Zhang	Liu 2020	<24 hours		Low		Prospective				1.68	1.11	2.54	one year	Long-term											1.2	0.93	1.56	one year										HR (for mort) and OR (for functional)	2694							<24 hours	0	1.2	0.160717
Yehong Zhang	Ma 2024	Admission		High		Retrospective																																OR	197	1.01	1	1.02	1.01	1	1.02	Admission
Yehong Zhang	Rost 2011	<24 hours		Low		Prospective				1.75	1.36	2.24	6 months	Long-term														6 months										OR	569							<24 hours	0
Jingjia Zheng	Ruiz-Franco 2023	<48 hours		High		Retrospective																							2.31	1.29	4.14					>326 pg/mL	326	OR	308							<48 hours
Jingjia Zheng	Shen 2022	Admission		Moderate		Retrospective																1.03	1.01	1.05	1.03	1.01	1.05	90 days										OR	403							Admission		1.03	0.0102043
Jingjia Zheng	Srisujikul 2023	<72 hours		Low		Prospective																4.8	1.56	14.62	3.77	1.04	13.62	90 days								>476 pg/mL	476	OR	67							<72 hours		3.77	3.20924
Jingjia Zheng	Tu 2013	<24 hours		Low		Prospective	1.75	0.75	4.11	1.06	0.48	1.42	90 days	Short-term								1.3	1.2	1.43	1.01	0.99	1.08	90 days								>450 pg/mL	450	OR	189							<24 hours	1	1.01	0.0229596
Jingjia Zheng	Tu 2017	<48 hours		Low		Prospective	7.12	2.38	14.15	2.47	1.68	3.95	one year	Long-term	8.99	2.55	16.48	2.58	1.76	4.05	one year																	OR	4215							<48 hours	0
Jingjia Zheng	Wang 2020	<24 hours		Moderate		Prospective																1.18	1.05	1.32	1.14	1.01	1.33	14 days										OR	3216							<24 hours		1.14	0.0816342
Jingjia Zheng	Whiteley 2012	<24 hours		Moderate		Prospective																			2.09	1.11	3.93	90 days										OR	270							<24 hours		2.09	0.719401
Jingjia Zheng	Yang 2017	<24 hours		Moderate		Prospective	3.1	1.91	5.02	1.79	1.01	2.98	one year									2	1.4	2.85	1.47	1.01	2.13	one year										OR	3126							<24 hours		1.47	0.28572
Jingjia Zheng	Zhang 2021	<24 hours		High		Retrospective	1.79	1.38	2.31	1.68	1.27	2.24	90 days	Short-term								1.45	1.26	1.67	1.36	1.16	1.59	90 days	1.05	0.83	1.32							OR	404	1.34	1.14	1.58	1.42	1.18	1.72	<24 hours	1	1.36	0.109696
Jingjia Zheng	Zhang X 2021	<24 hours		Moderate		Prospective				1.5	1.25	1.8	90 days	Short-term																						>1113.5 pg/mL	1113.5	OR	1039							<24 hours	1
Jingjia Zheng	Zhao 2020			Moderate		Retrospective	3.63	2.22	5.96	2.72	1.6	4.62	during hospitalization	Short-term								3.37	1.25	9.08												>431 pg/mL	431	OR	550								1
Jingjia Zheng	Zhu 2023			Moderate		Retrospective																			1.77	1.35	2.32	90 days	1.45	1.07	1.96	1.45	1.07	1.96				OR	325									1.77	0.247453
[truncated: 4 more columns]
